# Supplementary material for: The HPSE Gene Insulator—A Novel Regulatory Element That Affects Heparanase Expression, Stem Cell Mobilization, and the Risk of Acute Graft versus Host Disease
Source: Cells. 2021 Sep 23;10(10):2523. doi: 10.3390/cells10102523 (PMC8534152; doi:10.3390/cells10102523)
Supplement: Supplementary file 1 [file cells-10-02523-s001.zip]

Archive with 1 entries (1 files):
- cells-1327851-supplementary.pdf
